# Supplementary material for: Identification of wild soybean miRNAs and their target genes responsive to aluminum stress
Source: BMC Plant Biol. 2012 Oct 5;12:182. doi: 10.1186/1471-2229-12-182 (PMC3519564; doi:10.1186/1471-2229-12-182)
Supplement: Additional file 1 — Identification of known miRNAs obtained by high-throughput sequencing. Detailed information of total known miRNAs identified in this study. [file 1471-2229-12-182-S1.xls]

## Sheet: Sheet1
Additional file 1 : Identification of known miRNAs by high-throughout sequence
miR_namea	Sequenced sequence	Length	genomeID	strand	dG	CG%	MFEI	raw_Al-free	raw_Al-treated	Glycine max Genomeb	Glycine soja Genomec
non-conserved
gso-miR1507a	TCTCATTCCATACATCGTCTGA	22	Gm13	+	-54.7	46.7	1.1	1301	1601	yes	no
gso-miR1507b	TCTCATTCCATACATCGTCTGA	22	Gm17	+	-48.5	44.7	1.1	1301	1601	yes	no
gso-miR1508a	TAGAAAGGGAAATAGCAGTTG	21	Gm16	+	-40.6	39.6	1	760	998	yes	no
gso-miR1509a	TTAATCAAGGAAATCACGGTCG	22	Gm17	+	-42	48.6	0.8	4040	3068	yes	no
gso-miR1510a	TGTTGTTTTACCTATTCCACC	21	Gm16	+	-50.1	35.6	1.4	224	275	yes	no
gso-mir1510b	TGTTGTTTTACCTATTCCACC	21	Gm02	+	-47.3	33.7	1.4	224	275	yes	no
gso-miR167a	TGAAGCTGCCAGCATGATCTG	21	Gm10	+	-46.2	46.2	1.3	541	833	yes	no
gso-miR2109	TGCGAGTGTCTTCGCCTCTGA	21	Gm04	-	-54.2	50.5	1.1	796	643	yes	no
gso-miR2218	TTGCCGATTCCACCCATTCCTA	22	Gm10	-	-46.1	41.2	0.9	7282	19061	yes	no
gso-miR3522a	TGAGACCAAATGAGCAGCTGA	21	Gm15	+	-43	50	0.9	662	866	yes	no
gso-miR482a	TCTTCCCTACACCTCCCATACC	22	Gm20	+	-47.3	46.2	1.1	1579	2976	yes	no
gso-miR482b	TCTTCCCTACACCTCCCATACC	22	Gm10	-	-49.1	44.1	1.2	1579	2976	yes	no
PNd-miR1509b	TTAATCAAGGAAATCACGGTTG	22	Gm05	-	-40.3	42.2	0.9	190	2232	yes	yes
PN-miR1507c	CCTCATTCCAAACATCATCTAA	22	Gm09	-	-35.8	36.7	1.1	377	194	yes	no
PN-miR1507c*	AGAGGTGTTTGGGATGAGAGA	21	Gm09	-	-35.8	36.7	1.1	13	11	yes	no
PN-miR1511	AACCAGGCTCTGATACCA	18	Gm18	+	-38.6	46.5	0.8	703	539	yes	no
PN-miR1513	TATGAGAGAAAGCCATGACTT	21	Gm07	+	-53.3	33.3	1.7	18	5	yes	no
PN-miR1513b	AAAGCCATGACTTACACACGC	21	Gm20	-	-46.4	35.5	1.4	8	14	yes	no
PN-miR1514a	TTCATTTTTAAAATAGGCATTGGG	24	Gm07	-	-31.8	34.3	0.9	11	51	yes	no
PN-miR1514b	ATTTTCATTTTTAAAATAGACA	22	Gm17	+	-21.9	30.3	0.7	1	3	yes	no
PN-miR1515	TCATTTTGCGTGCAATGATCTG	22	Gm01	+	-42.8	34.5	0.9	48	102	yes	yes
PN-miR1516	CTCAAAAGAGCTTATGGCTTG	21	Gm03	+	-73.4	34.2	1.9	1	1	yes	yes
PN-miR1520d	AATCAGAACATGACACGTGACAAT	24	Gm07	-	-42.3	31.5	1.2	5	9	yes	yes
PN-miR1520f	CAATCAGAACATGACACATGACAA	24	Gm02	-	-40.3	33	1.2	4	5	yes	yes
PN-miR1520g	AATCAGAACATGACACGTGACAAT	24	Gm12	-	-47	32.4	1.3	5	9	yes	yes
PN-miR1520i	AACGTGTCACGTGACGGTCAACAT	24	Gm03	-	-52.9	35.4	1	0	4	yes	yes
PN-miR1523	TATGGGATAAATGTGAGCTCA	21	Gm02	-	-42.9	40	1.1	12	16	yes	no
PN-miR1535	CTTGTTTGTGGTGATGTCTAG	21	Gm19	+	-48.6	45.8	1.1	4	11	yes	yes
PN-miR2119	TCAAAGGGAGTTGTAGGGGAA	21	Gm01	-	-47.2	29.4	1.2	1	1	yes	no
PN-miR4345	AAGCTAAGACGGAACTTACAAAGA	24	Gm14	+	-50.2	33	1.6	72	64	yes	no
PN-miR4346	AAAGACCAAACGAGAAGCTGCATA	24	Gm14	-	-80.1	43.2	1.6	2	1	yes	yes
PN-miR4352b	AAAATGTAGACATTCTAAGACGGT	24	Gm14	+	-62.6	24.7	1.5	3	10	yes	no
PN-miR4360	AGTTGACGTACGTACGGATTGACA	24	Gm04	-	-53	40	1.7	4	7	yes	yes
PN-miR4364a	CGAGATCGCACGGAAGAAGGTTCT	24	Gm13	+	-82.2	54.1	1.4	3	1	yes	no
PN-miR4365	AAGAACTTCTTCCGCGAGATCGCA	24	Gm10	-	-69.5	45.8	1.6	2	1	yes	no
PN-miR4369	GGATCAAGCTGATCCGGAAGTGGA	24	Gm07	+	-39.7	44.3	1.1	3	23	yes	yes
PN-miR4370	TAGACTCGTCCGATTTTGCGTAGA	24	Gm11	+	-34.5	54.5	1	3	9	yes	yes
PN-miR4371b	AGTGATGACGTGGTAGACGGAGTG	24	Gm07	+	-101.4	45.9	1.2	1	4	yes	no
PN-miR4372	ATAAAATCGTGACATGTGACGGTC	24	Gm10	-	-42.5	32.2	1.1	3	4	yes	yes
PN-miR4373	AAGTTGACGTACGTACGGATTGAC	24	Gm17	-	-59.1	38.5	1.5	7	8	yes	yes
PN-miR4374a	TCTAAGACGGTCGTGATGTCAGCA	24	Gm01	-	-103.1	47.3	1.3	2	5	yes	yes
PN-miR4378b	TAGAACTGTCTTAGAATGTGCTACA	25	Gm09	-	-42.9	37.4	1.3	1	0	yes	no
PN-miR4380b	TATGGTCATACGGATTGTTGAT	22	Gm19	+	-58.7	46.1	1.7	7	4	yes	no
PN-miR4383	TATTGGATCTCAGTTGAACCGGTC	24	Gm02	+	-58.1	40.9	1.1	1	0	yes	no
PN-miR4393b	CTTGAAAAGGGACAGCAGAGAAGC	24	Gm01	-	-79.7	45.5	1.6	1	1	yes	no
PN-miR4399	AACGAAAAAGGACTAACGACAGGT	24	Gm03	+	-67	38.4	1.2	5	3	yes	yes
PN-miR4400	TTCGGAAAAATTCTGGAAGACGTC	24	Gm20	+	-69.4	47.8	0.9	2	1	yes	no
PN-miR4404	AATTCGTGGAAGACTGGCGGGTCA	24	Gm13	+	-32.9	48.4	1.1	1	0	yes	yes
PN-miR4406	ATATTGATTCTGAGAGAACCGGTG	24	Gm01	+	-62.2	41.1	1.2	1	3	yes	yes
PN-miR4411	TTATTGTAACTAATTTGTCGGT	22	Gm01	+	-15.8	30.4	0.9	3	2	yes	yes
PN-miR4413	TAAGAGAATTGTAAGTCACTG	21	Gm19	+	-38.6	28.7	1.5	131	181	yes	no
PN-miR4415	AAGTTGTGATGAGAATCAATG	21	Gm18	+	-57.5	38.1	0.9	0	2	yes	no
PN-miR5037	CCTCAAAGGCTTCCACTACTG	21	Gm08	+	-54.3	43.6	1.1	10	8	yes	no
PN-miR5037	CCTCAAAGGCTTCCACTACTG	21	Gm18	-	-46.9	41.5	1.2	10	8	yes	no
PN-miR5044	GTAGTGGATGCCTAGAGGTCC	21	Gm18	-	-50.9	37.7	0.9	25	8	yes	no
PN-miR862a	GCTGGATGTCTTTGAAGGAAT	21	Gm18	-	-38.8	40	1.1	113	355	yes	no
PN-miR862b	GCTGGATGTCTTTGAAGGAAT	21	Gm08	-	-38.8	40	1.1	113	355	yes	no
Conserved miRNAs
PN-miR156b	TGACAGAAGAGAGTGAGCAC	20	Gm04	+	-58.6	41.2	1.5	369	137	yes	no
PN-miR156b	TTGACAGAAGAGAGAGAGCAC	21	Gm14	+	-48.1	47.5	0.8	2	4	yes	yes
PN-miR156c	TTGACAGAAGATAGAGAGCAC	21	Gm16	-	-47.5	44.9	0.6	195	197	yes	yes
PN-miR156c	TGACAGAAGAGAGTGAGCAC	20	Gm06	+	-58.4	44.3	1.4	369	137	yes	no
PN-miR156d	TTGACAGAAGATAGAGAGCAC	21	Gm08	+	-53.9	37.1	1	195	197	yes	no
PN-miR156d	TGACAGAAGAGAGTGAGCAC	20	Gm04	-	-50.2	42.3	1.2	369	137	yes	no
PN-miR156e	TTGACAGAAGATAGAGAGCAC	21	Gm18	-	-52.1	48.4	0.9	195	197	yes	no
PN-miR156f	TTGACAGAAGAGAGAGAGCAC	21	Gm02	-	-45.3	45.3	0.9	2	4	yes	no
PN-miR156g	TTGACAGAAGATAGAGAGCAC	21	Gm19	-	-53.8	38.1	1.2	195	197	yes	no
PN-miR159a	TTTGGATTGAAGGGAGCTCTA	21	Gm09	+	-90.2	42.1	1	2363	2121	yes	no
PN-miR159c	ATTGGAGTGAAGGGAGCT	18	Gm16	-	-76.7	45.9	0.9	1	1	yes	no
PN-miR160b	TGCCTGGCTCCCTGTATGCCA	21	Gm20	+	-51.1	43.6	1.2	191	163	yes	no
PN-miR162	TCGATAAACCTCTGCATCCAG	21	Gm05	-	-41.4	48.1	0.8	56	35	yes	no
PN-miR164	TGGAGAAGCAGGGCACGTGCA	21	Gm19	+	-45	53.7	0.9	95	12	yes	no
PN-miR166h	TCGGACCAGGCTTCATTCCC	21	Gm08	+	-74.2	38.4	1	687	292
PN-miR166i-5p	GGAATGTCGTTTGGTTCGAGA	21	Gm10	-	-40.5	46	1	42	65	yes	yes
PN-miR166j	TCGGACCAGGCTTCATTCCC	21	Gm15	-	-63	39.9	0.9	687	292
PN-miR168	TCGCTTGGTGCAGGTCGGGAA	21	Gm09	-	-63.3	62.4	0.8	850	563	yes	no
PN-miR169c	AAGCCAAGGATGACTTGCCGA	21	Gm09	+	-43.5	42.6	0.9	17	47	yes	yes
PN-miR169j-3p	TTTCGACGAGTTGTTCTTGGC	21	Gm02	-	-39	42.4	1.1	11	14	yes	no
PN-miR169j-5p	TAGCCAAGAATGACTTGCCGG	21	Gm02	-	-39	42.4	1.1	8	15	yes	no
PN-miR172h-5p	GCAGCAGCATCAAGATTCACA	21	Gm10	+	-44.1	51.6	0.9	1	12	yes	no
PN-miR172i	GCAGCAGCATCAAGATTCACA	21	Gm15	-	-60.1	41	0.9	1	12	yes	no
PN-miR172j	GCAGCAGCATCAAGATTCACA	21	Gm20	-	-44.5	51.1	1	1	12	yes	no
PN-miR2111	CTAGTCCTTGGGATGCAGATTACG	24	Gm01	+	-47.8	44.4	1	57	10	yes	no
PN-miR2111a	TAATCTGCATCCTGAGGTTT	20	Gm18	-	-35.8	40.3	1.2	17	31	yes	no
PN-miR319a	TTGGACTGAAGGGAGCTCCCT	21	Gm05	+	-92.7	42	1.1	485	720	yes	no
PN-miR319b	TTGGACTGAAGGGAGCTCCCT	21	Gm08	-	-80.1	40.9	0.9	485	720	yes	no
PN-miR390b	AAGCTCAGGAGGGATAGCACC	21	Gm14	+	-38.5	40.8	0.9	13	36	yes	yes
PN-miR393-1	TCCAAAGGGATCGCATTGATC	21	Gm11	+	-48.3	39.2	1	2	6	yes	no
PN-miR394a	AGCTCTGTTGGCTACACTTTG	21	Gm17	+	-78.2	44.6	1.1	2	1	yes	no
PN-miR396a-1	TTCCACAGCTTTCTTGAACTG	21	Gm17	-	-4.9	43.3	0.4	81	676	yes	no
PN-miR396b	TTCCACAGCTTTCTTGAACTT	21	Gm13	+	-48.9	43.7	0.9	126	255	yes	no
PN-miR396c	TTCCACAGCTTTCTTGAACTT	21	Gm13	+	-46.8	35	1.1	126	255	yes	no
PN-miR398a	TGTGTTCTCAGGTCACCCCTT	21	Gm01	-	-47.7	44	0.9	1	2	yes	no
PN-miR398b	TGTGTTCTCAGGTCACCCCTT	21	Gm02	-	-53	42.2	0.9	1	2	yes	yes
PN-miR399a	TGCCAAAGGAGAGTTGCCCTG	21	Gm20	-	-49.1	39	1.1	1	1	yes	no
PN-miR403a	TTAGATTCACGCACAAACTTG	21	Gm02	+	-34.1	41.6	0.9	5	44	yes	no
PN-miR403b	TTAGATTCACGCACAAACTTG	21	Gm10	+	-43.1	41	1.1	5	44	yes	no
PN-miR482c-5p	GGAATGGGCTGATTGGGAAGT	21	Gm18	-	-41	38.9	1.2	59	38	yes	no
p3 or p5 of known miRNAs
gso-mir1507a-p5	AGAGGTGTATGGAGTGAGAGA	21	Gm13	+	-54.7	46.7	1.1	5	9	yes	no
gso-mir1507b-p5	AGAGATGTATGGAGTGAGAGA	21	Gm17	+	-48.5	44.7	1.1	23	16	yes	no
gso-mir1508a-p5	ACTGCTATTCCCATTTCTAAA	21	Gm16	+	-40.6	39.6	1	6	8	yes	no
gso-mir1509a-p3	ACCGTGTTTCCTTGGTTAACG	21	Gm17	+	-42	48.6	0.8	9	34	yes	no
gso-mir1510a-p5	AGGGATAGGTAAAACAATGAC	21	Gm16	+	-50.1	35.6	1.4	6	25	yes	no
gso-mir1510b-p5	AGGGATAGGTAAAACAACTAC	21	Gm02	+	-47.3	33.7	1.4	507	544	yes	no
gso-mir167a-p3	GATCATGTGGCTGCTTCACC	20	Gm10	+	-46.2	46.2	1.3	12	9	yes	no
gso-mir2109-p3	GGAGGCGTAGATACTCACACC	21	Gm04	-	-54.2	50.5	1.1	2655	1201	yes	no
gso-mir2218-p5	GGAGATGGGAGGGTCGGTAAAG	22	Gm10	-	-46.1	41.2	0.9	132	130	yes	no
gso-mir3522a-p3	AGCTGCTCATCTGTTCTCAGG	21	Gm15	+	-43	50	0.9	3	0	yes	no
gso-mir482a-p5	GGGAAGGCATGGGTATGGGGG	21	Gm20	+	-47.3	46.2	1.1	2	9	yes	no
gso-mir482b-p5	TATGAGGGGATTGGGAAGGAA	21	Gm10	-	-49.1	44.1	1.2	1	1	yes	no
PN-mir1509b-p3	ACTGTGTTTCCTTGGTTAAAG	21	Gm05	-	-40.3	42.2	0.9	4	7	yes	yes
PN-mir1511-p5	GTGGTATCAGGTCCTGCTTCA	21	Gm18	+	-38.6	46.5	0.8	99	288	yes	no
PN-mir1515-p3	TGATCATTCACGCAAAATGA	20	Gm01	+	-42.8	34.5	0.9	0	1	yes	yes
PN-mir1516-p5	TTGGATACAAGTTATAAGCTCT	22	Gm03	+	-73.4	34.2	1.9	1	1	yes	yes
PN-mir1520i-p5	ACTGTCACGTGTCATGTTCTGATT	24	Gm03	-	-52.9	35.4	1	11	15	yes	yes
PN-mir1523-p3	CGAGCTCACATTTATTTCAAAA	22	Gm02	-	-42.9	40	1.1	2	0	yes	no
PN-mir156d-p3	GCTCTCTATACTTCTGTCATC	21	Gm08	+	-53.9	37.1	1	18	33	yes	no
PN-mir156e-p3	GCTCTCTAGTCTTCTGTCATC	21	Gm18	-	-52.1	48.4	0.9	5	8	yes	no
PN-mir156f-p3	GCTCTCTCTTCCTCTGTCATC	21	Gm02	-	-45.3	45.3	0.9	1	1	yes	no
PN-mir156g-p3	TTTTGTGCTCTCTATCTTCT	20	Gm19	-	-53.8	38.1	1.2	1	0	yes	no
PN-miR156h-p3	GCTCACTTCTCTTTCTGTCAAC	22	Gm04	-	-50.4	40.8	1.3	33	33	yes	no
PN-miR156k-p3	GCTCACTTCTCTTTCTGTCAAC	22	Gm06	-	-52	40.2	1.3	33	33	yes	no
PN-mir159c-p5	CAAGTTGGAGCTCTCTACACTC	22	Gm16	-	-76.7	45.9	0.9	2	2	yes	no
PN-mir162-p5	TGGAGGCAGCGGTTCATCGATC	22	Gm05	-	-41.4	48.1	0.8	18	31	yes	no
PN-mir169c-p3	GGCAGGTCATCCTTTGGCTATA	22	Gm09	+	-43.5	42.6	0.9	1	2	yes	yes
PN-mir2119-p5	ATTTTTTATTCTTTAATGTCGAGT	24	Gm01	-	-47.2	29.4	1.2	0	1	yes	no
PN-mir319a-p5	TAGCTGCCGACTCATTCATCCA	22	Gm05	+	-92.7	42	1.1	2	6	yes	no
PN-mir390b-p3	CGCTATCTATCTTGAGCTTCA	21	Gm14	+	-38.5	40.8	0.9	13	9	yes	no
PN-mir398a-p5	CGGAGGAGTGAATCTGAGAACAC	23	Gm01	-	-47.7	44	0.9	4	3	yes	no
PN-mir398b-p5	GAGTGGATCTGAGAACACAAGG	22	Gm02	-	-53	42.2	0.9	2	3	yes	yes
PN-mir4345-p3	ATCTTTTTAAGTTTCGTCTTA	21	Gm14	+	-50.2	33	1.6	1	4	yes	yes
PN-mir4360-p3	TTGTCAATCCGTACGTACGTCAAC	24	Gm04	-	-53	40	1.7	0	2	yes	yes
PN-mir4364a-p5	TGTCATCTTGCGGAAGAACTTCT	23	Gm13	+	-82.2	54.1	1.4	1	2	yes	no
PN-mir4369-p5	GATCAACTTGATCCGGAAGAGACT	24	Gm07	+	-39.7	44.3	1.1	0	3	yes	yes
PN-mir4371b-p3	TGCCACATCATCACCTAACGGAAG	24	Gm07	+	-101.4	45.9	1.2	0	2	yes	yes
PN-mir4373-p3	GGCCATACAGATTGTCAATCCGTA	24	Gm17	-	-59.1	38.5	1.5	1	0	yes	no
PN-mir4383-p5	TCAACTGAGATCCGGTACCTAACC	24	Gm02	+	-58.1	40.9	1.1	1	1	yes	no
PN-miR4387e-p5	TCACGCCTAATCACTGACGCA	21	Gm03	+	-48.6	43.5	1.3	11	49	yes	no
PN-mir4399-p5	AAGTAATGACGTGGGAGACAGAGT	24	Gm03	+	-67	38.4	1.2	1	9	yes	yes
PN-mir4406-p3	TCGTCTCAGAACCGATGTAGAATG	24	Gm01	+	-62.2	41.1	1.2	1	3	yes	yes
PN-mir4413-p3	TACAGTGACTTACAATTCTCT	21	Gm19	+	-38.6	28.7	1.5	2	3	yes	no
PN-mir4415-p3	TTGATTCTCATCACAACATGG	21	Gm18	+	-57.5	38.1	0.9	41	243	yes	no
PN-miR5035-p3	CATAGAATAGATAGGTACATAT	22	Gm07	+	-85.9	33.1	1.7	4	14	yes	no
PN-miR5036-p5	CTCTCCCTCAAGGGCTTCTCG	21	Gm08	+	-40.7	47.4	0.9	21	24	yes	no
PN-miR5042-p3	TGGGGCTTGATCCAAGATAGG	21	Gm18	+	-61.2	42.4	1	14	20	yes	no
PN-miR862a-p5	TCCCTCAAAGGCTTCCAGTAT	21	Gm18	+	-32.6	39.5	1	13	18	yes	no
PN-miR862b-p5	TCCCTCAAAGGCTTCCAGTAT	21	Gm08	+	-32.6	39.5	1	13	18	yes	no
Genomic locations of pre-miRNA are based on Glycine max assembly：Gmax_109_repeatmasked.fa downloaded from ftp.plantgdb.org/download/Genomes/GmGDB/;
Identification of known miRNA are based on miRBase 18.0;
a, miR_name is the name of detected miRNA sequence;
b, the precursor sequences whether they could be mapped to Glycine max.
c, the precursor sequences whether they could be mapped to Glycine soja EST or GSS
d, PN means "potential novel".

## Sheet: Sheet3
PN-miR1520i
PN-miR4415
PN-mir1515-p3
PN-mir2119-p5
PN-mir4360-p3
PN-mir4369-p5
PN-mir4371b-p3
PN-miR1514b
PN-miR1516
PN-miR2119
PN-miR4371b
PN-miR4378b
PN-miR4383
PN-miR4393b
PN-miR4404
PN-miR4406
PN-miR159c
PN-miR398a
PN-miR398b
PN-miR399a
gso-mir482b-p5
PN-mir1516-p5
PN-mir156f-p3
PN-mir156g-p3
PN-mir169c-p3
PN-mir4345-p3
PN-mir4364a-p5
PN-mir4373-p3
PN-mir4383-p5
PN-mir4399-p5
PN-mir4406-p3
PN-miR4346
PN-miR4365
PN-miR4374a
PN-miR4400
PN-miR156b
PN-miR156f
PN-miR393-1
PN-miR394a
gso-mir482a-p5
PN-mir1523-p3
PN-mir159c-p5
PN-mir319a-p5
PN-mir398b-p5
PN-mir4413-p3
PN-miR4352b
PN-miR4364a
PN-miR4370
PN-miR4372
PN-miR4411
gso-mir3522a-p3
PN-miR1520f
PN-miR4360
PN-mir1509b-p3
PN-mir398a-p5
PN-miR1520d
PN-miR1520g
PN-miR4399
gso-mir1507a-p5
PN-mir156e-p3
gso-mir1508a-p5
PN-miR4373
PN-miR4380b
PN-miR5037
PN-miR5037
PN-miR1514a
PN-miR1513b
PN-miR169j-5p
gso-mir1509a-p3
gso-mir1510a-p5
PN-miR169j-3p
PN-mir1520i-p5
PN-miR4387e-p5
PN-miR1523
gso-mir167a-p3
PN-miR1507c*
PN-miR390b
PN-miR403a
PN-miR403b
PN-mir390b-p3
PN-miR862a-p5
PN-miR862b-p5
PN-miR5042-p3
PN-miR169c
PN-miR2111a
PN-miR1513
PN-mir156d-p3
PN-mir162-p5
PN-miR1535
PN-miR5036-p5
PN-miR5035-p3
gso-mir1507b-p5
PN-miR5044
PN-miR156h-p3
PN-miR156k-p3
PN-mir4415-p3
PN-miR166i-5p
PN-miR1515
PN-miR162
PN-miR2111
PN-miR4369
PN-miR482c-5p
PN-miR4345
PN-miR164
PN-miR172h-5p
PN-miR172i
PN-miR172j
PN-mir1511-p5
PN-miR862a
PN-miR862b
PN-miR396b
PN-miR396c
PN-miR4413
gso-mir2218-p5
PNd-miR1509b
PN-miR160b
PN-miR156c
PN-miR156d
PN-miR156e
PN-miR156g
gso-miR1510a
gso-mir1510b
PN-miR156b
PN-miR156c
PN-miR156d
PN-miR1507c
PN-miR319a
PN-miR319b
gso-mir1510b-p5
gso-miR167a
gso-miR3522a
PN-miR166h
PN-miR166j
PN-miR1511
gso-miR1508a
gso-miR2109
PN-miR168
gso-miR1507a
gso-miR1507b
gso-miR482a
gso-miR482b
PN-miR159a
gso-mir2109-p3
gso-miR1509a
gso-miR2218
Genomic locations of pre-miRNA are based on Glycine max assembly：Gmax_109_repeatmasked.fa downloaded from ftp.plantgdb.org/download/Genomes/GmGDB/;
Identification of known miRNA are based on miRBase 18.0;
a, miR_name is the name of detected miRNA sequence;
b, the precursor sequences whether they could be mapped to Glycine max.
c, the precursor sequences whether they could be mapped to Glycine soja EST or GSS
d, PN means "potential novel".
