# Supplementary material for: Identification of wild soybean miRNAs and their target genes responsive to aluminum stress
Source: BMC Plant Biol. 2012 Oct 5;12:182. doi: 10.1186/1471-2229-12-182 (PMC3519564; doi:10.1186/1471-2229-12-182)
Supplement: Additional file 2 — Summary of data in the degradome library. Detailed information of the raw data obtained from degradome sequencing and the distribution of the sequences. [file 1471-2229-12-182-S2.xls]

## Sheet: Sheet1
Additional file 2: Data summary of degradome library
	Raw Reads	Reads with CAGCAGa	cDNAb Mapped Resds	Number of coverd cDNAs
Al-treated	16064291	15539593	7960260	51077
Al-free	16979070	16508834	8407136	50619
a, 24 nt
b, mRNA Downloaded from
ftp://ftp.jgi-psf.org/pub/JGI_data/phytozome/v7.0/Gmax/annotation/Gmax_109_transcript.fa.gz
