# Supplementary material for: Identification of wild soybean miRNAs and their target genes responsive to aluminum stress
Source: BMC Plant Biol. 2012 Oct 5;12:182. doi: 10.1186/1471-2229-12-182 (PMC3519564; doi:10.1186/1471-2229-12-182)
Supplement: Additional file 3: — Targets mRNAs of the known miRNAs in wild soybean. Detailed information of the targets cleaved by the known miRNAs in this study. [file 1471-2229-12-182-S3.xls]

## Sheet: Sheet1
Additional file 3: Identified targets of known miRNA in wild soybean
#SmallRNA	Target	Alignment Score	Cleavage Site	Al-treated			Al-free			target gene family
				Category	Percentage of cleavage at the expected site	Reads at cleavage site (tpb)	Category	Percentage of cleavage at the expected site	Reads at cleavage site (tpb)
gso-miR1509	Glyma18g03980	1.5	2155	0	0.685	21364.8	0	0.5828	13629.1	Protein of unknown function (DUF1644)
gso-miR1510	Glyma02g04750	3	733	2	0.08	96.53				NB-ARC domain proteins
	Glyma04g39740	2	841	2	0.061	386.11	2	0.1327	1150.9	TIR domain proteins
	Glyma12g27800	3	426	0	0.2388	772.22	0	0.3304	969.18	TIR domain proteins
	Glyma16g22620	3	1200	0	0.1782	96.53				NB-ARC domain proteins
	Glyma16g24920	3.5	628	2	0.0155	19.31				Leucine Rich Repeat proteins,Apoptotic ATPase
	Glyma16g25040	2.5	706	2	0.0778	19.31				Leucine Rich Repeat proteins,Apoptotic ATPase
	Glyma16g25080	2.5	621	2	0.0107	19.31				Leucine Rich Repeat
	Glyma16g25170	2.5	666	2	0.0236	19.31				Leucine Rich Repeat
gso-miR2109	Glyma16g34000	4	14	0	0.0435	19.92				Leucine Rich Repeat proteins,Apoptotic ATPase
PN-miR1509	Glyma18g03980	2	2155	0	0.685	21364.8	0	0.5828	13629.1	Protein of unknown function (DUF1644)
PN-miR1511	Glyma09g42210	3	1780	2	0.0038	128.7	2	0.0018	80.76	Microtubule associated protein (MAP65/ASE1 family)
	Glyma20g00290	3	2430	2	0.0038	128.7	2	0.0021	80.76	Microtubule associated protein (MAP65/ASE1 family)
PN-miR1514	Glyma07g05360	3	773	2	0.0338	64.35				No apical meristem (NAM) protein
	Glyma16g01930	3	742	2	0.0419	80.44				No apical meristem (NAM) protein
	Glyma16g01940	3	844	2	0.0292	80.44				No apical meristem (NAM) protein
PN-miR156	Glyma02g30670	1	768	0	0.6061	42.9				SBP domain proteins
	Glyma03g29900	1	1148	3	0.0067	42.9	3	0.0055	50.48	SBP domain proteins
	Glyma05g38180	1	1356				0	0.2797	20.19	SBP domain proteins
	Glyma08g01450	1	1154				2	0.186	20.19	SBP domain proteins
	Glyma16g05900	2	326	2	0.0097	64.35				unknown
	Glyma17g08270	4	1603				2	0.0024	121.15	NAF domain
	Glyma19g26390	2	1472	2	0.013	64.35				SBP domain proteins
	Glyma19g32800	1	747	2	0.0102	42.9	2	0.0088	50.48	SBP domain proteins
PN-miR157	Glyma02g30670	2	768	0	0.6061	42.9				SBP domain proteins
	Glyma03g29900	2	1148	3	0.0067	42.9				SBP domain proteins
	Glyma05g38180	2	1356				0	0.2797	20.19	SBP domain proteins
	Glyma08g01450	2	1154				2	0.186	20.19	SBP domain proteins
	Glyma19g32800	2	747	2	0.0102	42.9				SBP domain proteins
PN-miR159	Glyma12g28990	3	267	2	0.0026	64.35				SecE/Sec61-gamma subunits of protein translocation complex
	Glyma13g04030	3.5	763	0	0.4902	160.88				Myb family Transcription factor
	Glyma20g11040	3.5	918	0	0.4098	160.88				Myb family Transcription factor
PN-miR160	Glyma10g35480	1	740	3	0.0365	49.34				Auxin response factor
	Glyma11g20490	2	1510	2	0.0177	49.34				Auxin response factor
	Glyma12g08110	2	1501	2	0.0128	49.34				Auxin response factor
	Glyma12g29720	1	1626	2	0.0285	49.34				Auxin response factor
	Glyma13g02410	0.5	1280	0	0.2529	707.87				Auxin response factor
	Glyma14g33730	0.5	1184	0	0.6286	707.87				Auxin response factor
	Glyma20g32040	1	1313	2	0.1333	49.34				Auxin response factor
PN-miR169	Glyma03g36140	3	1410	2	0.0155	150.15	2	0.0099	95.91	CCAAT-binding transcription factor
	Glyma07g04050	3	1463	2	0.0261	96.53				CCAAT-binding transcription factor
	Glyma08g45030	3	1294	2	0.0275	353.93	2	0.0176	212.01	CCAAT-binding transcription factor
	Glyma09g07960	2	931	2	0.0284	160.88	2	0.035	242.29	CCAAT-binding transcription factor
	Glyma13g16770	2.5	1022	0	0.2794	418.29	0	0.2933	787.46	CCAAT-binding transcription factor
	Glyma15g18970	2	981	2	0.0259	160.88	2	0.0312	242.29	CCAAT-binding transcription factor
	Glyma17g05920	2.5	1262	2	0.0753	418.29	2	0.0899	787.46	CCAAT-binding transcription factor
	Glyma18g07890	3	957	0	0.186	353.93	1	0.1209	212.01	CCAAT-binding transcription factor
	Glyma19g38800	3	1385	2	0.0126	257.41	2	0.024	499.73	CCAAT-binding transcription factor
PN-miR172	Glyma02g09600	3	1469	2	0.0261	900.92				AP2 domain protein
	Glyma11g15650	1.5	1811	2	0.0063	96.53	3	0.0012	15.14	AP2 domain protein
	Glyma12g07800	1.5	1763	2	0.0091	96.53	3	0.0021	15.14	AP2 domain protein
	Glyma13g40470	1.5	1798	2	0.0124	112.62	3	0.0019	15.14	AP2 domain protein
	Glyma15g04930	1.5	1279	2	0.0063	112.62	3	0.0009	15.14	AP2 domain protein
PN-miR172h-5p	Glyma02g36170	3.5	250	2	0.0025	32.18				Domain of unknown function (DUF588)
	Glyma10g08730	3.5	243	2	0.0032	32.18				Domain of unknown function (DUF588)
	Glyma10g38150	3	661				3	0.0005	50.48	Putative steroid membrane receptor Hpr6.6/25-Dx
PN-miR319	Glyma05g27370	2.5	922	0	0.2455	1287.03	2	0.0425	121.15	TCP family transcription factor
	Glyma06g34330	3	956	0	0.0261	32.18				TCP family transcription factor
	Glyma08g10350	2.5	1172	2	0.2185	1287.03	2	0.0305	121.15	TCP family transcription factor
	Glyma12g20160	3	1333	2	0.0202	32.18				TCP family transcription factor
	Glyma12g35720	3	1223	0	0.097	1608.79	2	0.0265	454.3	TCP family transcription factor
	Glyma13g04030	4	763	0	0.4902	160.88				Myb family Transcription factor
	Glyma13g29160	2.5	2078	2	0.0364	64.35				TCP family transcription factor
	Glyma13g34690	3	656	0	0.2641	1608.79	2	0.119	454.3	TCP family transcription factor
	Glyma15g09910	2.5	959	2	0.0242	64.35				TCP family transcription factor
	Glyma20g11040	4	918	0	0.4098	160.88				Myb family Transcription factor
PN-miR393	Glyma02g17170	1	1741	2	0.0594	777.58	2	0.0303	449.25	Leucine rich repeat proteins, contain F-box
	Glyma10g02630	1	2166	2	0.0886	777.58	2	0.0403	449.25	Leucine rich repeat proteins, contain F-box
	Glyma16g05500	2	2279	2	0.0174	1254.86	2	0.0044	514.88	Leucine rich repeat proteins, contain F-box
	Glyma19g27280	2	2207	2	0.0494	1254.86	2	0.0136	514.88	Leucine rich repeat proteins, contain F-box
	Glyma19g39420	1	1751	0	0.0987	681.06	0	0.0584	418.97	Leucine rich repeat proteins, contain F-box
PN-miR394	Glyma05g28050	1	1117	2	0.0385	21.45				F-box domain
	Glyma08g11030	1	1172	3	0.0098	21.45				F-box domain
	Glyma11g36960	1	1238	3	0.0045	21.45				F-box domain
	Glyma18g00870	1	1255	2	0.0064	21.45				F-box domain
PN-miR396	Glyma01g44470	3	428	0	0.7039	180.18				Growth regulating factor
	Glyma03g35010	3	503	2	0.016	42.9	2	0.0111	40.38	Growth regulating factor
	Glyma11g01060	3	349	2	0.0616	180.18				Growth regulating factor
	Glyma11g11820	3	386	0	0.8051	180.18				Growth regulating factor
	Glyma12g01730	3	504	0	0.6253	180.18				Growth regulating factor
	Glyma19g37740	3	871	2	0.0232	42.9	2	0.0124	40.38	Growth regulating factor
PN-miR399	Glyma14g36650	2.5	238				0	0.4884	53	Inorganic phosphate transporter
PN-miR403a	Glyma20g02820	2	3067	2	0.0718	1351.39	2	0.0701	1211.47	Translation initiation factor 2C (eIF-2C)
tpb:transcripts per billion.
In “Category” column, 0 represents category I; 1 respsents category II; 2 represents categoryⅢ; 3 represnets category Ⅳ
