# Supplementary material for: Identification of wild soybean miRNAs and their target genes responsive to aluminum stress
Source: BMC Plant Biol. 2012 Oct 5;12:182. doi: 10.1186/1471-2229-12-182 (PMC3519564; doi:10.1186/1471-2229-12-182)
Supplement: Additional file 5 — The stemloop primers and qRT-PCR primers for the 10 selected miRNAs. Detailed information of stem loop primers and qRT-PCR primers. [file 1471-2229-12-182-S5.xls]

## Sheet: Sheet1
Additional file 4: The stemloop primer and qRT-PCR primer of 10 miRNAs
primer		Sequence（5’-3’ ）
miR164	RT prime	GTCGTATCCAGTGCAGGGTCCGAGGTATTCGCACTGGATACGACTGCACG
	Forward Primer	GCGGCGGTGGAGAAGCAGGGCA
miR156b	RT prime	GTCGTATCCAGTGCAGGGTCCGAGGTATTCGCACTGGATACGACGTGCTC
	Forward Primer	GCGGCGGTGACAGAAGAGAGT
PN-miR1507c	RT prime	GTCGTATCCAGTGCAGGGTCCGAGGTATTCGCACTGGATACGACTTAGAT
	Forward Primer	GCGGCGGCCTCATTCCAAACATC
gso-miR2218	RT prime	GTCGTATCCAGTGCAGGGTCCGAGGTATTCGCACTGGATACGACTAGGAA
	Forward Primer	GCGGCGGTTGCCGATTCCACCCA
PN-miR862a	RT prime	GTCGTATCCAGTGCAGGGTCCGAGGTATTCGCACTGGATACGACATTCCT
	Forward Primer	GCGGCGGGCTGGATGTCTTTGA
PN-miR1514a	RT prime	GTCGTATCCAGTGCAGGGTCCGAGGTATTCGCACTGGATACGACCCCAAT
	Forward Primer	GCGGCGGTTCATTTTTAAAATAGGC
mir4415-p3	RT prime	GTCGTATCCAGTGCAGGGTCCGAGGTATTCGCACTGGATACGACCCATGT
	Forward Primer	GCGGCGGTTGATTCTCATCACA
miR396a	RT prime	GTCGTATCCAGTGCAGGGTCCGAGGTATTCGCACTGGATACGACCAGTTC
	Forward Primer	GCGGCGGTTCCACAGCTTTCTT
PN-miR403a	RT prime	GTCGTATCCAGTGCAGGGTCCGAGGTATTCGCACTGGATACGACCAAGTT
	Forward Primer	GCGGCGGTTAGATTCACGCACA
miR1509b	RT prime	GTCGTATCCAGTGCAGGGTCCGAGGTATTCGCACTGGATACGACCAACCG
	Forward Primer	GCGGCGGTTAATCAAGGAAATCA
Universal	Reverse Primer	GTGCAGGGTCCGAGGT
ACT2	Forward Primer	GTGCACAATTGATGGACCAG
	Reverse Primer	GCACCACCGGAGAGAAAATA
